# Supplementary material for: Poaching of protected wolves fluctuated seasonally and with non-wolf hunting
Source: Sci Rep. 2022 Feb 2;12:1738. doi: 10.1038/s41598-022-05679-w (PMC8810790; doi:10.1038/s41598-022-05679-w)
Supplement: Supplementary file 2 — Supplementary Information 2. [file 41598_2022_5679_MOESM2_ESM.xlsx]

## Sheet: Dataset
wolf_ID	capture_date	month_capture	year_capture	last_contact	month_last_contact	year_last_contact	collar_recovery_death	month_recov_death	year_recov_death	days_to_inact	days_to_death	date_endpoint	month_endpoint	year_endpoint	days_to_endpoint	collar_status	collar_status2	dissap_event	cause_death	cause_death_agg	cause_death2	death_event	cause_endpoint	cause_endpoint2	cause_endpoint_agg
1	1981-05-13	5	1981				1981-12-10	12	1981		211	1981-12-10	12	1981	211	active	active	0	nonhuman	2	nonhuman	1	nonhuman	nonhuman	2
101	1989-08-09	8	1989				1990-07-15	7	1990		340	1990-07-15	7	1990	340	active	active	0	poached	1	poached	1	poached	poached	1
104/164	1989-08-08	8	1989	1989-10-09	10	1989				62		1989-10-09	10	1989	62	inactive	inactive	1				0	ltf	ltf	0
107/141	1987-05-22	5	1987				1991-08-22	8	1991		1553	1991-08-22	8	1991	1553	active	active	0	nonhuman	2	nonhuman	1	nonhuman	nonhuman	2
109	1987-08-07	8	1987	1989-04-15	4	1989				617		1989-04-15	4	1989	617	inactive	inactive	1				0	ltf	ltf	0
113	1988-05-20	5	1988				1989-11-15	11	1989		544	1989-11-15	11	1989	544	active	active	0	legal	1	legal	1	legal	legal	1
1181	1979-10-03	10	1979	1979-11-29	11	1979				57		1979-11-29	11	1979	57	inactive	inactive	1				0	ltf	ltf	0
1183	1979-10-12	10	1979				1979-11-17	11	1979		36	1979-11-17	11	1979	36	active	active	0	poached	1	poached	1	poached	poached	1
1185	1979-10-12	10	1979				1979-10-12	10	1979		0.125	1979-10-13 03:00:00	10	1979	0.125	active	active	0	poached	1	poached	1	poached	poached	1
1187	1980-05-09	5	1980				1981-02-17	2	1981		284	1981-02-17	2	1981	284	active	active	0	poached	1	poached	1	poached	poached	1
1189	1980-05-15	5	1980	1981-07-27	7	1981				438		1981-07-27	7	1981	438	inactive	inactive	1				0	ltf	ltf	0
119	1988-05-13	5	1988	1993-11-15	11	1993				2012		1993-11-15	11	1993	2012	inactive	inactive	1				0	ltf	ltf	0
1191	1980-05-22	5	1980				1982-12-04	12	1982		926	1982-12-04	12	1982	926	active	active	0	nonhuman	2	nonhuman	1	nonhuman	nonhuman	2
1193	1980-05-26	5	1980	1981-07-27	7	1981				427		1981-07-27	7	1981	427	inactive	inactive	1				0	ltf	ltf	0
1195	1980-05-26	5	1980	1980-09-15	9	1980	1980-09-15	9	1980	112	112	1980-09-15	9	1980	112	inactive	inactive	1	poached	1	poached	1	ltf	ltf	0
125	1989-07-13	7	1989				1990-02-07	2	1990		209	1990-02-07	2	1990	209	active	active	0	unknown	3	unknown	1	unknown	unknown	3
126	1989-07-14	7	1989	1990-01-16	1	1990				186		1990-01-16	1	1990	186	inactive	inactive	1				0	ltf	ltf	0
127	1991-07-19	7	1991				1991-10-08	10	1991		81	1991-10-08	10	1991	81	active	active	0	legal	1	legal	1	legal	legal	1
128	1991-07-23	7	1991	1996-04-15	4	1996				1728		1996-04-15	4	1996	1728	inactive	inactive	1				0	ltf	ltf	0
129	1987-05-14	5	1987				1989-02-15	2	1989		643	1989-02-15	2	1989	643	active	active	0	nonhuman	2	nonhuman	1	nonhuman	nonhuman	2
13	1981-10-08	10	1981	1982-08-13	8	1982				309		1982-08-13	8	1982	309	inactive	inactive	1				0	ltf	ltf	0
131	1991-08-21	8	1991				1993-01-25	1	1993		523	1993-01-25	1	1993	523	active	active	0	nonhuman	2	nonhuman	1	nonhuman	nonhuman	2
133	1991-08-22	8	1991	1991-10-22	10	1991				61		1991-10-22	10	1991	61	inactive	inactive	1				0	ltf	ltf	0
139	1989-06-07	6	1989				1990-08-21	8	1990		440	1990-08-21	8	1990	440	active	active	0	nonhuman	2	nonhuman	1	nonhuman	nonhuman	2
145	1991-05-09	5	1991				1993-07-28	7	1993		811	1993-07-28	7	1993	811	active	active	0	poached	1	poached	1	poached	poached	1
147	1991-05-17	5	1991	1993-11-17	11	1993				915		1993-11-17	11	1993	915	inactive	inactive	1				0	ltf	ltf	0
149	1991-06-07	6	1991				1992-06-29	6	1992		388	1992-06-29	6	1992	388	active	active	0	collision	1	collision	1	collision	collision	1
15	1982-05-14	5	1982				1982-09-30	9	1982		139	1982-09-30	9	1982	139	active	active	0	poached	1	poached	1	poached	poached	1
154	1990-07-20	7	1990	1990-12-31	12	1990	1991-12-10	12	1991	164	508	1990-12-31	12	1990	164	inactive	inactive	1	nonhuman	2	nonhuman	1	ltf	ltf	0
155	1997-05-06	5	1997	2001-08-28	8	2001				1575		2001-08-28	8	2001	1575	inactive	inactive	1				0	ltf	ltf	0
157	1990-06-28	6	1990				1990-09-24	9	1990		88	1990-09-24	9	1990	88	active	active	0	nonhuman	2	nonhuman	1	nonhuman	nonhuman	2
169	1991-07-14	7	1991				1991-07-20	7	1991		6	1991-07-20	7	1991	6	active	active	0	nonhuman	2	nonhuman	1	nonhuman	nonhuman	2
17	1982-05-14	5	1982				1982-11-14	11	1982		184	1982-11-14	11	1982	184	active	active	0	poached	1	poached	1	poached	poached	1
171	1991-07-15	7	1991	1992-02-20	2	1992	1992-02-24	2	1992	220	224	1992-02-20	2	1992	220	inactive	inactive	1	poached	1	poached	1	ltf	ltf	0
174	1997-05-12	5	1997	1997-10-16	10	1997				157		1997-10-16	10	1997	157	inactive	inactive	1				0	ltf	ltf	0
177	1992-05-03	5	1992	1994-10-01	10	1994				881		1994-10-01	10	1994	881	inactive	inactive	1				0	ltf	ltf	0
182	1994-08-28	8	1994	1995-03-17	3	1995				201		1995-03-17	3	1995	201	inactive	inactive	1				0	ltf	ltf	0
183	1992-05-29	5	1992				1992-09-02	9	1992		96	1992-09-02	9	1992	96	active	active	0	collision	1	collision	1	collision	collision	1
184	1995-05-04	5	1995	1995-11-09	11	1995				189		1995-11-09	11	1995	189	inactive	inactive	1				0	ltf	ltf	0
185	1994-06-23	6	1994	1997-08-03	8	1997				1137		1997-08-03	8	1997	1137	inactive	inactive	1				0	ltf	ltf	0
186	1995-06-08	6	1995	1995-11-27	11	1995				172		1995-11-27	11	1995	172	inactive	inactive	1				0	ltf	ltf	0
187	1994-07-30	7	1994	1997-08-05	8	1997	2001-11-30	11	2001	1102	2680	1997-08-05	8	1997	1102	inactive	inactive	1	nonhuman	2	nonhuman	1	ltf	ltf	0
188	1994-05-21	5	1994				1996-01-03	1	1996		592	1996-01-03	1	1996	592	active	active	0	nonhuman	2	nonhuman	1	nonhuman	nonhuman	2
189	1993-05-21	5	1993				1994-07-02	7	1994		407	1994-07-02	7	1994	407	active	active	0	collision	1	collision	1	collision	collision	1
19	1981-05-22	5	1981				1982-03-28	3	1982		310	1982-03-28	3	1982	310	active	active	0	nonhuman	2	nonhuman	1	nonhuman	nonhuman	2
191	1993-07-29	7	1993	1997-02-01	2	1997				1283		1997-02-01	2	1997	1283	inactive	inactive	1				0	ltf	ltf	0
192	1993-08-18	8	1993				1993-08-19	8	1993		1	1993-08-19	8	1993	1	active	active	0	legal	1	legal	1	legal	legal	1
194	1994-06-16	6	1994	1997-05-22	5	1997	1997-08-28	8	1997	1071	1169	1997-05-22	5	1997	1071	inactive	inactive	1	collision	1	collision	1	ltf	ltf	0
195	1995-05-11	5	1995				1997-08-25	8	1997		837	1997-08-25	8	1997	837	active	active	0	collision	1	collision	1	collision	collision	1
196	1995-05-09	5	1995	1995-11-02	11	1995				177		1995-11-02	11	1995	177	inactive	inactive	1				0	ltf	ltf	0
197	1995-07-28	7	1995	1996-09-06	9	1996				406		1996-09-06	9	1996	406	inactive	inactive	1				0	ltf	ltf	0
198	1996-05-23	5	1996	1996-06-14	6	1996				22		1996-06-14	6	1996	22	inactive	inactive	1				0	ltf	ltf	0
199	1995-06-11	6	1995	1996-09-02	9	1996	2000-01-20	1	2000	449	1684	1996-09-02	9	1996	449	inactive	inactive	1	nonhuman	2	nonhuman	1	ltf	ltf	0
2	1998-05-10	5	1998				2000-11-22	11	2000		927	2000-11-22	11	2000	927	active	active	0	nonhuman	2	nonhuman	1	nonhuman	nonhuman	2
200	1995-09-01	9	1995				1995-09-15	9	1995		14	1995-09-15	9	1995	14	active	active	0	legal	1	legal	1	legal	legal	1
201	1991-10-23	10	1991	1995-03-13	3	1995	1995-05-06	5	1995	1237	1291	1995-03-13	3	1995	1237	inactive	inactive	1	poached	1	poached	1	ltf	ltf	0
203	1992-07-30	7	1992				1993-01-14	1	1993		168	1993-01-14	1	1993	168	active	active	0	nonhuman	2	nonhuman	1	nonhuman	nonhuman	2
205	1992-08-06	8	1992				1994-12-12	12	1994		858	1994-12-12	12	1994	858	active	active	0	poached	1	poached	1	poached	poached	1
207	1992-08-07	8	1992	1995-06-01	6	1995				1028		1995-06-01	6	1995	1028	inactive	inactive	1				0	ltf	ltf	0
209	1995-06-29	6	1995				1996-12-11	12	1996		531	1996-12-11	12	1996	531	active	active	0	nonhuman	2	nonhuman	1	nonhuman	nonhuman	2
21	1982-05-22	5	1982	1983-02-08	2	1983				262		1983-02-08	2	1983	262	inactive	inactive	1				0	ltf	ltf	0
210	1996-05-31	5	1996				1999-11-06	11	1999		1254	1999-11-06	11	1999	1254	active	active	0	nonhuman	2	nonhuman	1	nonhuman	nonhuman	2
211	1992-05-18	5	1992	1993-04-01	4	1993				318		1993-04-01	4	1993	318	inactive	inactive	1				0	ltf	ltf	0
217	1992-07-02	7	1992	1993-03-17	3	1993				258		1993-03-17	3	1993	258	inactive	inactive	1				0	ltf	ltf	0
221	1994-05-07	5	1994				1996-05-22	5	1996		746	1996-05-22	5	1996	746	active	active	0	nonhuman	2	nonhuman	1	nonhuman	nonhuman	2
223	1992-07-09	7	1992	1996-03-01	3	1996				1331		1996-03-01	3	1996	1331	inactive	inactive	1				0	ltf	ltf	0
225	1993-05-02	5	1993	1998-02-10	2	1998				1745		1998-02-10	2	1998	1745	inactive	inactive	1				0	ltf	ltf	0
227	1993-06-25	6	1993				1994-09-20	9	1994		452	1994-09-20	9	1994	452	active	active	0	nonhuman	2	nonhuman	1	nonhuman	nonhuman	2
229	1993-07-09	7	1993				2001-02-14	2	2001		2777	2001-02-14	2	2001	2777	active	active	0	nonhuman	2	nonhuman	1	nonhuman	nonhuman	2
23	1982-05-23	5	1982	1982-12-13	12	1982				204		1982-12-13	12	1982	204	inactive	inactive	1				0	ltf	ltf	0
230	1993-09-05	9	1993	1997-08-05	8	1997				1430		1997-08-05	8	1997	1430	inactive	inactive	1				0	ltf	ltf	0
231	1994-05-13	5	1994	1996-02-21	2	1996				649		1996-02-21	2	1996	649	inactive	inactive	1				0	ltf	ltf	0
232	1994-05-13	5	1994	1994-08-23	8	1994				102		1994-08-23	8	1994	102	inactive	inactive	1				0	ltf	ltf	0
233	1994-05-13	5	1994	1994-06-27	6	1994	1994-11-19	11	1994	45	190	1994-06-27	6	1994	45	inactive	inactive	1	collision	1	collision	1	ltf	ltf	0
234	1994-05-21	5	1994				1996-01-10	1	1996		599	1996-01-10	1	1996	599	active	active	0	nonhuman	2	nonhuman	1	nonhuman	nonhuman	2
235	1994-09-05	9	1994				1994-12-06	12	1994		92	1994-12-06	12	1994	92	active	active	0	unknown	3	unknown	1	unknown	unknown	3
236	1994-09-05	9	1994	1994-12-19	12	1994				105		1994-12-19	12	1994	105	inactive	inactive	1				0	ltf	ltf	0
237	1995-05-04	5	1995	1999-09-01	9	1999	2006-02-13	2	2006	1581	3938	1999-09-01	9	1999	1581	inactive	inactive	1	collision	1	collision	1	ltf	ltf	0
238	1995-05-21	5	1995	1997-05-01	5	1997	2000-08-25	8	2000	711	1923	1997-05-01	5	1997	711	inactive	inactive	1	collision	1	collision	1	ltf	ltf	0
239	1997-06-06	6	1997				1997-12-20	12	1997		197	1997-12-20	12	1997	197	active	active	0	poached	1	poached	1	poached	poached	1
240	1997-06-21	6	1997				1999-07-21	7	1999		760	1999-07-21	7	1999	760	active	active	0	unknown	3	unknown	1	unknown	unknown	3
241	1997-06-23	6	1997				2003-08-06	8	2003		2235	2003-08-06	8	2003	2235	active	active	0	collision	1	collision	1	collision	collision	1
242	1997-06-28	6	1997				1998-12-07	12	1998		527	1998-12-07	12	1998	527	active	active	0	poached	1	poached	1	poached	poached	1
243	1997-07-21	7	1997				1997-12-17	12	1997		149	1997-12-17	12	1997	149	active	active	0	nonhuman	2	nonhuman	1	nonhuman	nonhuman	2
244	1997-07-30	7	1997	2001-04-01	4	2001				1341		2001-04-01	4	2001	1341	inactive	inactive	1				0	ltf	ltf	0
245	1997-07-30	7	1997	2001-11-20	11	2001				1574		2001-11-20	11	2001	1574	inactive	inactive	1				0	ltf	ltf	0
246	1998-04-11	4	1998	1998-05-15	5	1998				34		1998-05-15	5	1998	34	inactive	inactive	1				0	ltf	ltf	0
247	2000-09-04	9	2000				2000-10-10	10	2000		36	2000-10-10	10	2000	36	active	active	0	nonhuman	2	nonhuman	1	nonhuman	nonhuman	2
248	2000-06-28	6	2000	2005-07-25	7	2005				1853		2005-07-25	7	2005	1853	inactive	inactive	1				0	ltf	ltf	0
249	2002-10-24	10	2002	2002-12-10	12	2002	2004-02-16	2	2004	47	480	2002-12-10	12	2002	47	inactive	inactive	1	poached	1	poached	1	ltf	ltf	0
25	1982-08-12	8	1982	1982-10-12	10	1982				61		1982-10-12	10	1982	61	inactive	inactive	1				0	ltf	ltf	0
250	2000-09-09	9	2000	2002-01-30	1	2002	2002-08-05	8	2002	508	695	2002-01-30	1	2002	508	inactive	inactive	1	unknown	3	unknown	1	ltf	ltf	0
251	1995-05-23	5	1995				1996-01-25	1	1996		247	1996-01-25	1	1996	247	active	active	0	nonhuman	2	nonhuman	1	nonhuman	nonhuman	2
252	1993-05-12	5	1993				1995-12-20	12	1995		952	1995-12-20	12	1995	952	active	active	0	poached	1	poached	1	poached	poached	1
253	1995-06-12	6	1995	1997-09-24	9	1997				835		1997-09-24	9	1997	835	inactive	inactive	1				0	ltf	ltf	0
254	1995-06-24	6	1995	1996-02-29	2	1996				250		1996-02-29	2	1996	250	inactive	inactive	1				0	ltf	ltf	0
255	1995-09-03	9	1995				1997-04-28	4	1997		603	1997-04-28	4	1997	603	active	active	0	nonhuman	2	nonhuman	1	nonhuman	nonhuman	2
256	1995-10-31	10	1995	1996-03-22	3	1996				143		1996-03-22	3	1996	143	inactive	inactive	1				0	ltf	ltf	0
257	1996-06-05	6	1996	1997-01-04	1	1997				213		1997-01-04	1	1997	213	inactive	inactive	1				0	ltf	ltf	0
258	1996-06-13	6	1996				1998-03-12	3	1998		637	1998-03-12	3	1998	637	active	active	0	nonhuman	2	nonhuman	1	nonhuman	nonhuman	2
259	1996-07-15	7	1996				1998-07-14	7	1998		729	1998-07-14	7	1998	729	active	active	0	collision	1	collision	1	collision	collision	1
260	1996-08-27	8	1996				1996-12-01	12	1996		96	1996-12-01	12	1996	96	active	active	0	poached	1	poached	1	poached	poached	1
263	1996-07-15	7	1996				1998-04-08	4	1998		632	1998-04-08	4	1998	632	active	active	0	poached	1	poached	1	poached	poached	1
264	1996-07-25	7	1996	1997-01-21	1	1997				180		1997-01-21	1	1997	180	inactive	inactive	1				0	ltf	ltf	0
265	1997-05-27	5	1997	1997-11-04	11	1997	1998-04-05	4	1998	161	313	1997-11-04	11	1997	161	inactive	inactive	1	nonhuman	2	nonhuman	1	ltf	ltf	0
266	1996-08-07	8	1996				2000-10-30	10	2000		1545	2000-10-30	10	2000	1545	active	active	0	nonhuman	2	nonhuman	1	nonhuman	nonhuman	2
267	1996-08-28	8	1996	2001-04-02	4	2001				1678		2001-04-02	4	2001	1678	inactive	inactive	1				0	ltf	ltf	0
268A	1997-06-11	6	1997	2003-01-13	1	2003				2042		2003-01-13	1	2003	2042	inactive	inactive	1				0	ltf	ltf	0
268B	1996-08-28	8	1996				2005-01-04	1	2005		3051	2005-01-04	1	2005	3051	active	active	0	nonhuman	2	nonhuman	1	nonhuman	nonhuman	2
269	2001-07-13	7	2001				2001-11-19	11	2001		129	2001-11-19	11	2001	129	active	active	0	poached	1	poached	1	poached	poached	1
274	1996-08-28	8	1996	1998-09-23	9	1998	2000-11-15	11	2000	756	1540	1998-09-23	9	1998	756	inactive	inactive	1	unknown	3	unknown	1	ltf	ltf	0
275	1997-05-12	5	1997	1999-05-24	5	1999	2003-05-23	5	2003	742	2202	1999-05-24	5	1999	742	inactive	inactive	1	unknown	3	unknown	1	ltf	ltf	0
276	1997-05-23	5	1997				1998-01-15	1	1998		237	1998-01-15	1	1998	237	active	active	0	nonhuman	2	nonhuman	1	nonhuman	nonhuman	2
277	1997-06-10	6	1997	1998-02-04	2	1998				239		1998-02-04	2	1998	239	inactive	inactive	1				0	ltf	ltf	0
278	1997-09-07	9	1997	1998-06-04	6	1998				270		1998-06-04	6	1998	270	inactive	inactive	1				0	ltf	ltf	0
279	1998-05-13	5	1998				2004-10-25	10	2004		2357	2004-10-25	10	2004	2357	active	active	0	legal	1	legal	1	legal	legal	1
280	1998-05-13	5	1998				2000-12-26	12	2000		958	2000-12-26	12	2000	958	active	active	0	nonhuman	2	nonhuman	1	nonhuman	nonhuman	2
281	1998-05-18	5	1998	1998-09-04	9	1998	1998-12-06	12	1998	109	202	1998-09-04	9	1998	109	inactive	inactive	1	poached	1	poached	1	ltf	ltf	0
282	1998-05-10	5	1998				2001-02-14	2	2001		1011	2001-02-14	2	2001	1011	active	active	0	poached	1	poached	1	poached	poached	1
283	1998-07-24	7	1998				1998-07-24	7	1998		0.125	1998-07-25 03:00:00	7	1998	0.125	active	active	0	legal	1	legal	1	legal	legal	1
284	1998-08-23	8	1998	1999-04-01	4	1999				221		1999-04-01	4	1999	221	inactive	inactive	1				0	ltf	ltf	0
285	1998-08-24	8	1998	2003-03-17	3	2003				1666		2003-03-17	3	2003	1666	inactive	inactive	1				0	ltf	ltf	0
286	1998-09-05	9	1998				2002-02-07	2	2002		1251	2002-02-07	2	2002	1251	active	active	0	nonhuman	2	nonhuman	1	nonhuman	nonhuman	2
287	1998-10-28	10	1998	1998-12-14	12	1998				47		1998-12-14	12	1998	47	inactive	inactive	1				0	ltf	ltf	0
288	1998-05-22	5	1998				1998-10-05	10	1998		136	1998-10-05	10	1998	136	active	active	0	collision	1	collision	1	collision	collision	1
289	1998-06-05	6	1998	2000-05-03	5	2000				698		2000-05-03	5	2000	698	inactive	inactive	1				0	ltf	ltf	0
29	1983-05-13	5	1983	1984-01-01	1	1984				233		1984-01-01	1	1984	233	inactive	inactive	1				0	ltf	ltf	0
290	1999-05-13	5	1999	1999-11-04	11	1999	2000-12-22	12	2000	175	589	1999-11-04	11	1999	175	inactive	inactive	1	nonhuman	2	nonhuman	1	ltf	ltf	0
291	1999-06-27	6	1999	2003-08-12	8	2003				1507		2003-08-12	8	2003	1507	inactive	inactive	1				0	ltf	ltf	0
292	1999-05-21	5	1999				2002-05-29	5	2002		1104	2002-05-29	5	2002	1104	active	active	0	nonhuman	2	nonhuman	1	nonhuman	nonhuman	2
293	1999-05-23	5	1999				2001-02-14	2	2001		633	2001-02-14	2	2001	633	active	active	0	nonhuman	2	nonhuman	1	nonhuman	nonhuman	2
294	1999-05-23	5	1999				2001-10-11	10	2001		872	2001-10-11	10	2001	872	active	active	0	poached	1	poached	1	poached	poached	1
295	1999-05-25	5	1999				2002-07-02	7	2002		1134	2002-07-02	7	2002	1134	active	active	0	legal	1	legal	1	legal	legal	1
296	1999-05-28	5	1999				2002-05-20	5	2002		1088	2002-05-20	5	2002	1088	active	active	0	poached	1	poached	1	poached	poached	1
297	1999-06-02	6	1999				2003-01-07	1	2003		1315	2003-01-07	1	2003	1315	active	active	0	nonhuman	2	nonhuman	1	nonhuman	nonhuman	2
298	1999-06-08	6	1999	2002-08-12	8	2002				1161		2002-08-12	8	2002	1161	inactive	inactive	1				0	ltf	ltf	0
299	1999-06-30	6	1999				1999-08-19	8	1999		50	1999-08-19	8	1999	50	active	active	0	unknown	3	unknown	1	unknown	unknown	3
3	1981-05-15	5	1981	1982-01-01	1	1982				231		1982-01-01	1	1982	231	inactive	inactive	1				0	ltf	ltf	0
300	2001-05-18	5	2001				2002-11-27	11	2002		558	2002-11-27	11	2002	558	active	active	0	poached	1	poached	1	poached	poached	1
303	1999-09-19	9	1999	1999-11-15	11	1999				57		1999-11-15	11	1999	57	inactive	inactive	1				0	ltf	ltf	0
307	1999-09-23	9	1999				2007-02-23	2	2007		2710	2007-02-23	2	2007	2710	active	active	0	unknown	3	unknown	1	unknown	unknown	3
309	1999-11-15	11	1999	2003-07-29	7	2003				1352		2003-07-29	7	2003	1352	inactive	inactive	1				0	ltf	ltf	0
31	1983-05-18	5	1983	1984-02-28	2	1984				286		1984-02-28	2	1984	286	inactive	inactive	1				0	ltf	ltf	0
310F	2000-09-15	9	2000	2000-11-14	11	2000				60		2000-11-14	11	2000	60	inactive	inactive	1				0	ltf	ltf	0
310M	1997-11-02	11	1997	2002-03-12	3	2002				1591		2002-03-12	3	2002	1591	inactive	inactive	1				0	ltf	ltf	0
311	2000-09-24	9	2000				2006-01-22	1	2006		1946	2006-01-22	1	2006	1946	active	active	0	nonhuman	2	nonhuman	1	nonhuman	nonhuman	2
3124	2004-07-18	7	2004	2004-10-01	10	2004				75		2004-10-01	10	2004	75	inactive	inactive	1				0	ltf	ltf	0
313	1999-04-28	4	1999				1999-05-15	5	1999		17	1999-05-15	5	1999	17	active	active	0	poached	1	poached	1	poached	poached	1
314	1999-07-30	7	1999	1999-11-13	11	1999				106		1999-11-13	11	1999	106	inactive	inactive	1				0	ltf	ltf	0
315	1999-09-04	9	1999				2000-04-19	4	2000		228	2000-04-19	4	2000	228	active	active	0	nonhuman	2	nonhuman	1	nonhuman	nonhuman	2
316	1999-10-20	10	1999				2002-01-08	1	2002		811	2002-01-08	1	2002	811	active	active	0	unknown	3	unknown	1	unknown	unknown	3
318	2000-05-11	5	2000				2005-01-13	1	2005		1708	2005-01-13	1	2005	1708	active	active	0	nonhuman	2	nonhuman	1	nonhuman	nonhuman	2
3187	2004-07-18	7	2004	2004-10-01	10	2004				75		2004-10-01	10	2004	75	inactive	inactive	1				0	ltf	ltf	0
33	1983-08-02	8	1983	1983-10-02	10	1983				61		1983-10-02	10	1983	61	inactive	inactive	1				0	ltf	ltf	0
332	2000-05-10	5	2000	2003-11-25	11	2003				1294		2003-11-25	11	2003	1294	inactive	inactive	1				0	ltf	ltf	0
333	2000-05-23	5	2000				2000-07-31	7	2000		69	2000-07-31	7	2000	69	active	active	0	poached	1	poached	1	poached	poached	1
334	2000-05-23	5	2000				2000-12-28	12	2000		219	2000-12-28	12	2000	219	active	active	0	nonhuman	2	nonhuman	1	nonhuman	nonhuman	2
336	2001-06-03	6	2001	2003-03-10	3	2003				645		2003-03-10	3	2003	645	inactive	inactive	1				0	ltf	ltf	0
337	2000-07-17	7	2000	2001-01-10	1	2001				177		2001-01-10	1	2001	177	inactive	inactive	1				0	ltf	ltf	0
338	2001-07-28	7	2001	2002-07-31	7	2002				368		2002-07-31	7	2002	368	inactive	inactive	1				0	ltf	ltf	0
340	2001-08-05	8	2001				2004-02-16	2	2004		925	2004-02-16	2	2004	925	active	active	0	poached	1	poached	1	poached	poached	1
341	2001-05-31	5	2001				2004-02-16	2	2004		991	2004-02-16	2	2004	991	active	active	0	poached	1	poached	1	poached	poached	1
342	2001-08-16	8	2001				2001-11-19	11	2001		95	2001-11-19	11	2001	95	active	active	0	poached	1	poached	1	poached	poached	1
343	2001-06-12	6	2001	2003-03-05	3	2003	2003-04-22	4	2003	631	679	2003-03-05	3	2003	631	inactive	inactive	1	collision	1	collision	1	ltf	ltf	0
348	2001-05-23	5	2001				2001-11-19	11	2001		180	2001-11-19	11	2001	180	active	active	0	nonhuman	2	nonhuman	1	nonhuman	nonhuman	2
349	2002-07-03	7	2002				2002-09-05	9	2002		64	2002-09-05	9	2002	64	active	active	0	nonhuman	2	nonhuman	1	nonhuman	nonhuman	2
35	1984-05-12	5	1984				1986-11-15	11	1986		917	1986-11-15	11	1986	917	active	active	0	poached	1	poached	1	poached	poached	1
351	2000-06-17	6	2000				2003-12-19	12	2003		1280	2003-12-19	12	2003	1280	active	active	0	nonhuman	2	nonhuman	1	nonhuman	nonhuman	2
352	2001-05-01	5	2001				2001-05-01	5	2001		0.125	2001-05-02 03:00:00	5	2001	0.125	active	active	0	legal	1	legal	1	legal	legal	1
353	2000-09-12	9	2000	2001-03-14	3	2001				183		2001-03-14	3	2001	183	inactive	inactive	1				0	ltf	ltf	0
355	2001-06-28	6	2001	2007-04-01	4	2007				2103		2007-04-01	4	2007	2103	inactive	inactive	1				0	ltf	ltf	0
36	2000-05-04	5	2000	2005-07-13	7	2005				1896		2005-07-13	7	2005	1896	inactive	inactive	1				0	ltf	ltf	0
367	2001-05-26	5	2001				2002-01-03	1	2002		222	2002-01-03	1	2002	222	active	active	0	nonhuman	2	nonhuman	1	nonhuman	nonhuman	2
368	2001-06-12	6	2001	2001-10-17	10	2001				127		2001-10-17	10	2001	127	inactive	inactive	1				0	ltf	ltf	0
369	2001-06-25	6	2001				2003-03-20	3	2003		633	2003-03-20	3	2003	633	active	active	0	collision	1	collision	1	collision	collision	1
37	1984-05-14	5	1984				1985-02-04	2	1985		266	1985-02-04	2	1985	266	active	active	0	poached	1	poached	1	poached	poached	1
370	2001-06-30	6	2001				2003-04-29	4	2003		668	2003-04-29	4	2003	668	active	active	0	unknown	3	unknown	1	unknown	unknown	3
376	2001-06-12	6	2001	2004-06-22	6	2004				1106		2004-06-22	6	2004	1106	inactive	inactive	1				0	ltf	ltf	0
388	2001-07-25	7	2001				2005-07-31	7	2005		1467	2005-07-31	7	2005	1467	active	active	0	legal	1	legal	1	legal	legal	1
39	1985-05-10	5	1985				1985-12-16	12	1985		220	1985-12-16	12	1985	220	active	active	0	nonhuman	2	nonhuman	1	nonhuman	nonhuman	2
390	2001-07-30	7	2001				2001-09-12	9	2001		44	2001-09-12	9	2001	44	active	active	0	nonhuman	2	nonhuman	1	nonhuman	nonhuman	2
391	2001-07-27	7	2001				2001-09-17	9	2001		52	2001-09-17	9	2001	52	active	active	0	nonhuman	2	nonhuman	1	nonhuman	nonhuman	2
392	2001-07-25	7	2001				2001-09-03	9	2001		40	2001-09-03	9	2001	40	active	active	0	nonhuman	2	nonhuman	1	nonhuman	nonhuman	2
393	2001-07-31	7	2001				2005-08-01	8	2005		1462	2005-08-01	8	2005	1462	active	active	0	legal	1	legal	1	legal	legal	1
394	2001-08-05	8	2001				2002-01-16	1	2002		164	2002-01-16	1	2002	164	active	active	0	poached	1	poached	1	poached	poached	1
395	2001-08-16	8	2001				2003-01-13	1	2003		515	2003-01-13	1	2003	515	active	active	0	nonhuman	2	nonhuman	1	nonhuman	nonhuman	2
4	1998-07-16	7	1998	1998-07-16	7	1998				0.125		1998-07-17 03:00:00	7	1998	0.125	inactive	inactive	1				0	ltf	ltf	0
401	2002-07-05	7	2002				2002-08-01	8	2002		27	2002-08-01	8	2002	27	active	active	0	nonhuman	2	nonhuman	1	nonhuman	nonhuman	2
402	2002-07-06	7	2002	2002-07-16	7	2002				10		2002-07-16	7	2002	10	inactive	inactive	1				0	ltf	ltf	0
404	2002-07-06	7	2002				2002-07-15	7	2002		9	2002-07-15	7	2002	9	active	active	0	nonhuman	2	nonhuman	1	nonhuman	nonhuman	2
405	2002-07-20	7	2002	2002-08-06	8	2002				17		2002-08-06	8	2002	17	inactive	inactive	1				0	ltf	ltf	0
406	2002-07-27	7	2002				2010-10-15	10	2010		3002	2010-10-15	10	2010	3002	active	active	0	nonhuman	2	nonhuman	1	nonhuman	nonhuman	2
407	2002-07-28	7	2002	2003-01-15	1	2003	2005-11-21	11	2005	171	1212	2003-01-15	1	2003	171	inactive	inactive	1	poached	1	poached	1	ltf	ltf	0
408	2002-08-03	8	2002	2003-01-15	1	2003				165		2003-01-15	1	2003	165	inactive	inactive	1				0	ltf	ltf	0
409	2002-08-10	8	2002				2003-06-23	6	2003		317	2003-06-23	6	2003	317	active	active	0	poached	1	poached	1	poached	poached	1
41	1985-05-12	5	1985	1985-08-30	8	1985	1985-12-18	12	1985	110	220	1985-08-30	8	1985	110	inactive	inactive	1	nonhuman	2	nonhuman	1	ltf	ltf	0
410	2002-08-17	8	2002	2003-01-15	1	2003				151		2003-01-15	1	2003	151	inactive	inactive	1				0	ltf	ltf	0
411	2003-07-23	7	2003				2003-11-25	11	2003		125	2003-11-25	11	2003	125	active	active	0	poached	1	poached	1	poached	poached	1
412	2003-07-30	7	2003				2003-08-08	8	2003		9	2003-08-08	8	2003	9	active	active	0	nonhuman	2	nonhuman	1	nonhuman	nonhuman	2
413	2006-12-10	12	2006	2008-05-05	5	2008				512		2008-05-05	5	2008	512	inactive	inactive	1				0	ltf	ltf	0
414	2003-09-14	9	2003	2003-10-27	10	2003				43		2003-10-27	10	2003	43	inactive	inactive	1				0	ltf	ltf	0
415	2003-08-29	8	2003	2003-09-15	9	2003				17		2003-09-15	9	2003	17	inactive	inactive	1				0	ltf	ltf	0
416	2003-09-09	9	2003	2003-11-06	11	2003				58		2003-11-06	11	2003	58	inactive	inactive	1				0	ltf	ltf	0
417	2004-08-21	8	2004	2004-12-21	12	2004				122		2004-12-21	12	2004	122	inactive	inactive	1				0	ltf	ltf	0
418	2004-08-24	8	2004	2004-12-24	12	2004				122		2004-12-24	12	2004	122	inactive	inactive	1				0	ltf	ltf	0
420	2002-08-11	8	2002	2002-10-07	10	2002				57		2002-10-07	10	2002	57	inactive	inactive	1				0	ltf	ltf	0
421	2002-08-13	8	2002	2002-10-11	10	2002				59		2002-10-11	10	2002	59	inactive	inactive	1				0	ltf	ltf	0
426	2002-07-07	7	2002				2004-09-01	9	2004		787	2004-09-01	9	2004	787	active	active	0	collision	1	collision	1	collision	collision	1
427	2002-07-06	7	2002	2002-11-13	11	2002	2003-02-16	2	2003	130	225	2002-11-13	11	2002	130	inactive	inactive	1	nonhuman	2	nonhuman	1	ltf	ltf	0
429	2002-06-03	6	2002				2004-04-27	4	2004		694	2004-04-27	4	2004	694	active	active	0	legal	1	legal	1	legal	legal	1
430	2002-05-18	5	2002				2002-07-03	7	2002		46	2002-07-03	7	2002	46	active	active	0	unknown	3	unknown	1	unknown	unknown	3
431	2002-06-01	6	2002				2003-08-16	8	2003		441	2003-08-16	8	2003	441	active	active	0	legal	1	legal	1	legal	legal	1
432	2002-07-25	7	2002	2003-10-22	10	2003				454		2003-10-22	10	2003	454	inactive	inactive	1				0	ltf	ltf	0
434	2002-05-29	5	2002				2007-01-22	1	2007		1699	2007-01-22	1	2007	1699	active	active	0	poached	1	poached	1	poached	poached	1
435	2002-07-26	7	2002	2003-02-13	2	2003				202		2003-02-13	2	2003	202	inactive	inactive	1				0	ltf	ltf	0
436	2002-07-13	7	2002	2002-09-30	9	2002				79		2002-09-30	9	2002	79	inactive	inactive	1				0	ltf	ltf	0
437H	2002-05-11	5	2002				2002-11-27	11	2002		200	2002-11-27	11	2002	200	active	active	0	nonhuman	2	nonhuman	1	nonhuman	nonhuman	2
438	2002-05-21	5	2002				2004-02-03	2	2004		623	2004-02-03	2	2004	623	active	active	0	nonhuman	2	nonhuman	1	nonhuman	nonhuman	2
439	2002-05-22	5	2002	2006-05-15	5	2006				1454		2006-05-15	5	2006	1454	inactive	inactive	1				0	ltf	ltf	0
440	2002-06-08	6	2002	2003-01-12	1	2003				218		2003-01-12	1	2003	218	inactive	inactive	1				0	ltf	ltf	0
441	2002-07-03	7	2002				2002-12-02	12	2002		152	2002-12-02	12	2002	152	active	active	0	poached	1	poached	1	poached	poached	1
442	2002-07-06	7	2002	2002-12-15	12	2002	2003-05-27	5	2003	162	325	2002-12-15	12	2002	162	inactive	inactive	1	unknown	3	unknown	1	ltf	ltf	0
443	2002-07-23	7	2002				2003-01-07	1	2003		168	2003-01-07	1	2003	168	active	active	0	poached	1	poached	1	poached	poached	1
444	2002-06-25	6	2002	2006-06-28	6	2006				1464		2006-06-28	6	2006	1464	inactive	inactive	1				0	ltf	ltf	0
446	2002-06-13	6	2002				2008-01-10	1	2008		2037	2008-01-10	1	2008	2037	active	active	0	nonhuman	2	nonhuman	1	nonhuman	nonhuman	2
447	2002-06-21	6	2002				2005-12-20	12	2005		1278	2005-12-20	12	2005	1278	active	active	0	collision	1	collision	1	collision	collision	1
448	2002-05-20	5	2002	2003-12-12	12	2003				571		2003-12-12	12	2003	571	inactive	inactive	1				0	ltf	ltf	0
449	2002-07-18	7	2002				2004-07-10	7	2004		723	2004-07-10	7	2004	723	active	active	0	legal	1	legal	1	legal	legal	1
450	2002-07-20	7	2002	2003-03-17	3	2003				240		2003-03-17	3	2003	240	inactive	inactive	1				0	ltf	ltf	0
452	2002-07-22	7	2002	2004-10-05	10	2004	2005-03-02	3	2005	806	954	2004-10-05	10	2004	806	inactive	inactive	1	poached	1	poached	1	ltf	ltf	0
453	2002-07-17	7	2002				2002-10-17	10	2002		92	2002-10-17	10	2002	92	active	active	0	collision	1	collision	1	collision	collision	1
454	2002-07-19	7	2002				2007-07-02	7	2007		1809	2007-07-02	7	2007	1809	active	active	0	legal	1	legal	1	legal	legal	1
455	2002-07-18	7	2002				2010-10-03	10	2010		2999	2010-10-03	10	2010	2999	active	active	0	unknown	3	unknown	1	unknown	unknown	3
456	2002-07-12	7	2002	2005-01-27	1	2005				930		2005-01-27	1	2005	930	inactive	inactive	1				0	ltf	ltf	0
457	2002-09-10	9	2002	2003-12-11	12	2003	2006-12-19	12	2006	457	1561	2003-12-11	12	2003	457	inactive	inactive	1	collision	1	collision	1	ltf	ltf	0
458	2002-09-04	9	2002				2003-12-19	12	2003		471	2003-12-19	12	2003	471	active	active	0	nonhuman	2	nonhuman	1	nonhuman	nonhuman	2
459	2002-10-26	10	2002	2004-02-05	2	2004				467		2004-02-05	2	2004	467	inactive	inactive	1				0	ltf	ltf	0
460	2002-10-17	10	2002	2003-04-21	4	2003	2005-02-17	2	2005	186	854	2003-04-21	4	2003	186	inactive	inactive	1	unknown	3	unknown	1	ltf	ltf	0
461	2002-11-20	11	2002				2007-11-21	11	2007		1827	2007-11-21	11	2007	1827	active	active	0	poached	1	poached	1	poached	poached	1
462	2003-06-01	6	2003				2005-07-13	7	2005		773	2005-07-13	7	2005	773	active	active	0	unknown	3	unknown	1	unknown	unknown	3
464	2003-05-16	5	2003				2003-12-17	12	2003		215	2003-12-17	12	2003	215	active	active	0	nonhuman	2	nonhuman	1	nonhuman	nonhuman	2
465	2002-12-13	12	2002				2004-11-03	11	2004		691	2004-11-03	11	2004	691	active	active	0	poached	1	poached	1	poached	poached	1
466	2003-07-02	7	2003	2004-02-12	2	2004				225		2004-02-12	2	2004	225	inactive	inactive	1				0	ltf	ltf	0
468	2004-06-12	6	2004				2004-06-15	6	2004		3	2004-06-15	6	2004	3	active	active	0	legal	1	legal	1	legal	legal	1
469	2003-08-06	8	2003				2004-04-27	4	2004		265	2004-04-27	4	2004	265	active	active	0	poached	1	poached	1	poached	poached	1
471	2004-09-03	9	2004				2004-12-22	12	2004		110	2004-12-22	12	2004	110	active	active	0	nonhuman	2	nonhuman	1	nonhuman	nonhuman	2
472	2003-11-07	11	2003				2004-08-21	8	2004		288	2004-08-21	8	2004	288	active	active	0	nonhuman	2	nonhuman	1	nonhuman	nonhuman	2
473	2006-05-23	5	2006				2008-07-22	7	2008		791	2008-07-22	7	2008	791	active	active	0	nonhuman	2	nonhuman	1	nonhuman	nonhuman	2
474	2003-05-19	5	2003				2006-07-12	7	2006		1150	2006-07-12	7	2006	1150	active	active	0	poached	1	poached	1	poached	poached	1
475	2004-06-24	6	2004				2010-10-14	10	2010		2303	2010-10-14	10	2010	2303	active	active	0	poached	1	poached	1	poached	poached	1
476	2003-06-21	6	2003				2003-08-25	8	2003		65	2003-08-25	8	2003	65	active	active	0	unknown	3	unknown	1	unknown	unknown	3
477	2004-06-24	6	2004				2008-01-28	1	2008		1313	2008-01-28	1	2008	1313	active	active	0	poached	1	poached	1	poached	poached	1
478	2004-09-03	9	2004				2005-01-18	1	2005		137	2005-01-18	1	2005	137	active	active	0	nonhuman	2	nonhuman	1	nonhuman	nonhuman	2
479	2003-08-23	8	2003	2004-10-12	10	2004				416		2004-10-12	10	2004	416	inactive	inactive	1				0	ltf	ltf	0
480	2004-08-28	8	2004				2005-02-25	2	2005		181	2005-02-25	2	2005	181	active	active	0	poached	1	poached	1	poached	poached	1
481	2003-07-03	7	2003				2005-08-04	8	2005		763	2005-08-04	8	2005	763	active	active	0	legal	1	legal	1	legal	legal	1
482	2003-06-10	6	2003	2003-11-14	11	2003				157		2003-11-14	11	2003	157	inactive	inactive	1				0	ltf	ltf	0
483	2005-06-16	6	2005	2005-12-09	12	2005				176		2005-12-09	12	2005	176	inactive	inactive	1				0	ltf	ltf	0
484	2004-08-24	8	2004	2006-12-01	12	2006				829		2006-12-01	12	2006	829	inactive	inactive	1				0	ltf	ltf	0
485	2003-09-07	9	2003	2006-08-28	8	2006				1086		2006-08-28	8	2006	1086	inactive	inactive	1				0	ltf	ltf	0
487	2006-09-06	9	2006	2010-09-01	9	2010				1456		2010-09-01	9	2010	1456	inactive	inactive	1				0	ltf	ltf	0
489	2003-08-23	8	2003				2003-11-25	11	2003		94	2003-11-25	11	2003	94	active	active	0	poached	1	poached	1	poached	poached	1
493	2004-06-24	6	2004				2004-10-06	10	2004		104	2004-10-06	10	2004	104	active	active	0	poached	1	poached	1	poached	poached	1
495	2004-06-27	6	2004				2008-06-17	6	2008		1451	2008-06-17	6	2008	1451	active	active	0	unknown	3	unknown	1	unknown	unknown	3
496	2004-09-04	9	2004				2006-02-21	2	2006		535	2006-02-21	2	2006	535	active	active	0	nonhuman	2	nonhuman	1	nonhuman	nonhuman	2
497	2004-02-28	2	2004				2004-03-16	3	2004		17	2004-03-16	3	2004	17	active	active	0	nonhuman	2	nonhuman	1	nonhuman	nonhuman	2
498	2005-06-19	6	2005				2010-01-12	1	2010		1668	2010-01-12	1	2010	1668	active	active	0	collision	1	collision	1	collision	collision	1
499	2004-06-15	6	2004	2006-11-29	11	2006				897		2006-11-29	11	2006	897	inactive	inactive	1				0	ltf	ltf	0
5	1981-05-16	5	1981				1981-10-20	10	1981		157	1981-10-20	10	1981	157	active	active	0	collision	1	collision	1	collision	collision	1
500A	1993-05-14	5	1993	1996-08-15	8	1996				1189		1996-08-15	8	1996	1189	inactive	inactive	1				0	ltf	ltf	0
500B	2006-05-27	5	2006	2012-04-14	4	2012				2149		2012-04-14	4	2012	2149	inactive	inactive	1				0	censored	ltf	0
501B	2004-10-13	10	2004				2007-11-20	11	2007		1133	2007-11-20	11	2007	1133	active	active	0	nonhuman	2	nonhuman	1	nonhuman	nonhuman	2
502	2004-08-25	8	2004	2004-12-22	12	2004				119		2004-12-22	12	2004	119	inactive	inactive	1				0	ltf	ltf	0
503A	1999-02-04	2	1999	1999-06-29	6	1999				145		1999-06-29	6	1999	145	inactive	inactive	1				0	ltf	ltf	0
503B	2009-08-21	8	2009				2010-03-15	3	2010		206	2010-03-15	3	2010	206	active	active	0	poached	1	poached	1	poached	poached	1
504	2004-06-24	6	2004				2005-01-04	1	2005		194	2005-01-04	1	2005	194	active	active	0	poached	1	poached	1	poached	poached	1
505	2004-05-30	5	2004				2006-05-03	5	2006		703	2006-05-03	5	2006	703	active	active	0	poached	1	poached	1	poached	poached	1
507	2004-06-14	6	2004				2004-06-14	6	2004		0.125	2004-06-15 03:00:00	6	2004	0.125	active	active	0	legal	1	legal	1	legal	legal	1
508	2004-07-12	7	2004	2012-04-14	4	2012				2833		2012-04-14	4	2012	2833	inactive	inactive	1				0	censored	censored	0
509	2004-10-26	10	2004	2005-03-14	3	2005				139		2005-03-14	3	2005	139	inactive	inactive	1				0	ltf	ltf	0
51	1984-05-12	5	1984	1984-11-01	11	1984				173		1984-11-01	11	1984	173	inactive	inactive	1				0	ltf	ltf	0
510	2006-03-18	3	2006				2008-04-17	4	2008		761	2008-04-17	4	2008	761	active	active	0	legal	1	legal	1	legal	legal	1
511	2006-06-28	6	2006	2010-01-20	1	2010	2010-07-18	7	2010	1302	1481	2010-01-20	1	2010	1302	inactive	inactive	1	poached	1	poached	1	ltf	ltf	0
512	2004-09-07	9	2004				2007-03-14	3	2007		918	2007-03-14	3	2007	918	active	active	0	nonhuman	2	nonhuman	1	nonhuman	nonhuman	2
514	2004-08-04	8	2004				2005-12-19	12	2005		502	2005-12-19	12	2005	502	active	active	0	poached	1	poached	1	poached	poached	1
517	2006-05-16	5	2006	2009-10-28	10	2009				1261		2009-10-28	10	2009	1261	inactive	inactive	1				0	ltf	ltf	0
518	2005-05-31	5	2005				2005-12-30	12	2005		213	2005-12-30	12	2005	213	active	active	0	legal	1	legal	1	legal	legal	1
519	2005-06-03	6	2005				2005-11-18	11	2005		168	2005-11-18	11	2005	168	active	active	0	poached	1	poached	1	poached	poached	1
520	2006-06-13	6	2006	2010-07-20	7	2010				1498		2010-07-20	7	2010	1498	inactive	inactive	1				0	ltf	ltf	0
521	2004-10-31	10	2004				2007-06-12	6	2007		954	2007-06-12	6	2007	954	active	active	0	nonhuman	2	nonhuman	1	nonhuman	nonhuman	2
522	2005-05-27	5	2005				2006-11-20	11	2006		542	2006-11-20	11	2006	542	active	active	0	poached	1	poached	1	poached	poached	1
523	2005-05-24	5	2005				2007-05-11	5	2007		717	2007-05-11	5	2007	717	active	active	0	unknown	3	unknown	1	unknown	unknown	3
524	2006-05-24	5	2006	2007-01-21	1	2007				242		2007-01-21	1	2007	242	inactive	inactive	1				0	ltf	ltf	0
525	2005-06-21	6	2005				2005-11-17	11	2005		149	2005-11-17	11	2005	149	active	active	0	poached	1	poached	1	poached	poached	1
526	2005-08-10	8	2005	2007-02-07	2	2007				546		2007-02-07	2	2007	546	inactive	inactive	1				0	ltf	ltf	0
53	1984-05-25	5	1984				1984-08-16	8	1984		83	1984-08-16	8	1984	83	active	active	0	unknown	3	unknown	1	unknown	unknown	3
541	2006-09-30	9	2006	2006-11-07	11	2006				38		2006-11-07	11	2006	38	inactive	inactive	1				0	ltf	ltf	0
545	2005-07-31	7	2005				2005-08-01	8	2005		1	2005-08-01	8	2005	1	active	active	0	legal	1	legal	1	legal	legal	1
546	2005-07-31	7	2005	2005-10-11	10	2005				72		2005-10-11	10	2005	72	inactive	inactive	1				0	ltf	ltf	0
548	2005-09-02	9	2005	2005-09-02	9	2005	2006-03-12	3	2006	0.125	191	2005-09-03 03:00:00	9	2005	0.125	inactive	inactive	1	unknown	3	unknown	1	ltf	ltf	0
550	2005-09-02	9	2005	2005-09-02	9	2005	2006-04-28	4	2006	0.125	238	2005-09-03 03:00:00	9	2005	0.125	inactive	inactive	1	unknown	3	unknown	1	ltf	ltf	0
552	2006-05-18	5	2006	2006-11-01	11	2006				167		2006-11-01	11	2006	167	inactive	inactive	1				0	ltf	ltf	0
553	2006-09-28	9	2006				2007-01-18	1	2007		112	2007-01-18	1	2007	112	active	active	0	poached	1	poached	1	poached	poached	1
554	2005-05-18	5	2005				2006-01-29	1	2006		256	2006-01-29	1	2006	256	active	active	0	poached	1	poached	1	poached	poached	1
555	2009-06-13	6	2009	2012-04-14	4	2012				1036		2012-04-14	4	2012	1036	inactive	inactive	1				0	censored	ltf	0
556	2005-05-26	5	2005				2007-09-10	9	2007		837	2007-09-10	9	2007	837	active	active	0	legal	1	legal	1	legal	legal	1
558	2005-06-25	6	2005				2009-03-30	3	2009		1374	2009-03-30	3	2009	1374	active	active	0	nonhuman	2	nonhuman	1	nonhuman	nonhuman	2
559	2006-08-12	8	2006				2009-12-30	12	2009		1236	2009-12-30	12	2009	1236	active	active	0	poached	1	poached	1	poached	poached	1
560	2005-06-26	6	2005	2005-09-02	9	2005				68		2005-09-02	9	2005	68	inactive	inactive	1				0	ltf	ltf	0
561	2006-06-07	6	2006	2008-10-09	10	2008				855		2008-10-09	10	2008	855	inactive	inactive	1				0	ltf	ltf	0
562	2005-06-11	6	2005	2005-12-09	12	2005				181		2005-12-09	12	2005	181	inactive	inactive	1				0	ltf	ltf	0
563	2006-08-27	8	2006	2007-02-09	2	2007				166		2007-02-09	2	2007	166	inactive	inactive	1				0	ltf	ltf	0
564	2007-05-19	5	2007	2012-04-14	4	2012				1792		2012-04-14	4	2012	1792	inactive	inactive	1				0	censored	censored	0
565	2006-05-05	5	2006				2007-07-09	7	2007		430	2007-07-09	7	2007	430	active	active	0	unknown	3	unknown	1	unknown	unknown	3
566	2006-05-11	5	2006				2006-11-20	11	2006		193	2006-11-20	11	2006	193	active	active	0	poached	1	poached	1	poached	poached	1
567	2006-06-20	6	2006	2006-11-20	11	2006				153		2006-11-20	11	2006	153	inactive	inactive	1				0	ltf	ltf	0
568	2006-06-17	6	2006				2006-11-24	11	2006		160	2006-11-24	11	2006	160	active	active	0	poached	1	poached	1	poached	poached	1
569	2006-06-15	6	2006	2008-02-11	2	2008				606		2008-02-11	2	2008	606	inactive	inactive	1				0	ltf	ltf	0
570	2007-05-13	5	2007	2010-08-30	8	2010				1205		2010-08-30	8	2010	1205	inactive	inactive	1				0	ltf	ltf	0
571	2006-09-27	9	2006				2007-01-18	1	2007		113	2007-01-18	1	2007	113	active	active	0	poached	1	poached	1	poached	poached	1
572	2006-05-24	5	2006				2009-02-16	2	2009		999	2009-02-16	2	2009	999	active	active	0	poached	1	poached	1	poached	poached	1
573	2006-06-26	6	2006	2011-06-28	6	2011				1828		2011-06-28	6	2011	1828	inactive	inactive	1				0	ltf	ltf	0
574	2006-06-11	6	2006				2007-06-27	6	2007		381	2007-06-27	6	2007	381	active	active	0	legal	1	legal	1	legal	legal	1
575	2006-05-22	5	2006				2007-02-19	2	2007		273	2007-02-19	2	2007	273	active	active	0	poached	1	poached	1	poached	poached	1
576	2005-12-30	12	2005	2006-12-27	12	2006				362		2006-12-27	12	2006	362	inactive	inactive	1				0	ltf	ltf	0
59	1985-05-13	5	1985	1990-05-01	5	1990				1814		1990-05-01	5	1990	1814	inactive	inactive	1				0	ltf	ltf	0
599	2008-06-04	6	2008	2009-10-30	10	2009				513		2009-10-30	10	2009	513	inactive	inactive	1				0	ltf	ltf	0
5PC	2004-07-20	7	2004	2004-10-03	10	2004				75		2004-10-03	10	2004	75	inactive	inactive	1				0	ltf	ltf	0
602	2006-05-11	5	2006	2012-04-14	4	2012				2165		2012-04-14	4	2012	2165	inactive	inactive	1				0	censored	ltf	0
603	2006-05-18	5	2006				2006-11-20	11	2006		186	2006-11-20	11	2006	186	active	active	0	poached	1	poached	1	poached	poached	1
604	2006-05-24	5	2006				2008-01-09	1	2008		595	2008-01-09	1	2008	595	active	active	0	nonhuman	2	nonhuman	1	nonhuman	nonhuman	2
605	2007-05-14	5	2007	2007-08-31	8	2007				109		2007-08-31	8	2007	109	inactive	inactive	1				0	ltf	ltf	0
606	2007-05-02	5	2007				2008-05-06	5	2008		370	2008-05-06	5	2008	370	active	active	0	poached	1	poached	1	poached	poached	1
607	2006-06-24	6	2006	2007-04-23	4	2007				303		2007-04-23	4	2007	303	inactive	inactive	1				0	ltf	ltf	0
608	2006-06-03	6	2006				2007-10-02	10	2007		486	2007-10-02	10	2007	486	active	active	0	legal	1	legal	1	legal	legal	1
609	2006-07-13	7	2006	2007-03-26	3	2007				256		2007-03-26	3	2007	256	inactive	inactive	1				0	ltf	ltf	0
61	1985-05-25	5	1985	1986-04-01	4	1986				311		1986-04-01	4	1986	311	inactive	inactive	1				0	ltf	ltf	0
610	2006-09-27	9	2006	2006-11-05	11	2006				39		2006-11-05	11	2006	39	inactive	inactive	1				0	ltf	ltf	0
611	2007-06-04	6	2007	2008-11-20	11	2008	2009-02-20	2	2009	535	627	2008-11-20	11	2008	535	inactive	inactive	1	poached	1	poached	1	ltf	ltf	0
613	2007-05-18	5	2007	2007-05-18	5	2007				0.125		2007-05-19 03:00:00	5	2007	0.125	inactive	inactive	1				0	ltf	ltf	0
615	2007-06-10	6	2007	2012-04-14	4	2012				1770		2012-04-14	4	2012	1770	inactive	inactive	1				0	censored	censored	0
616	2007-05-15	5	2007	2012-04-14	4	2012				1796		2012-04-14	4	2012	1796	inactive	inactive	1				0	censored	censored	0
617	2007-10-29	10	2007				2009-09-30	9	2009		702	2009-09-30	9	2009	702	active	active	0	unknown	3	unknown	1	unknown	unknown	3
618	2007-02-26	2	2007				2007-09-14	9	2007		200	2007-09-14	9	2007	200	active	active	0	collision	1	collision	1	collision	collision	1
619	2007-05-09	5	2007				2008-09-03	9	2008		483	2008-09-03	9	2008	483	active	active	0	poached	1	poached	1	poached	poached	1
620	2007-05-27	5	2007	2007-10-03	10	2007				129		2007-10-03	10	2007	129	inactive	inactive	1				0	ltf	ltf	0
621	2007-05-19	5	2007	2007-09-19	9	2007				123		2007-09-19	9	2007	123	inactive	inactive	1				0	ltf	ltf	0
622	2007-06-13	6	2007	2007-09-05	9	2007				84		2007-09-05	9	2007	84	inactive	inactive	1				0	ltf	ltf	0
623	2007-05-29	5	2007				2011-09-28	9	2011		1583	2011-09-28	9	2011	1583	active	active	0	poached	1	poached	1	poached	poached	1
624	2007-06-01	6	2007				2007-12-10	12	2007		192	2007-12-10	12	2007	192	active	active	0	poached	1	poached	1	poached	poached	1
625	2007-06-27	6	2007				2009-01-05	1	2009		558	2009-01-05	1	2009	558	active	active	0	nonhuman	2	nonhuman	1	nonhuman	nonhuman	2
626	2007-06-27	6	2007	2012-04-14	4	2012				1753		2012-04-14	4	2012	1753	inactive	inactive	1				0	censored	ltf	0
627	2007-06-28	6	2007				2010-08-17	8	2010		1146	2010-08-17	8	2010	1146	active	active	0	unknown	3	unknown	1	unknown	unknown	3
628	2008-07-05	7	2008				2008-07-23	7	2008		18	2008-07-23	7	2008	18	active	active	0	legal	1	legal	1	legal	legal	1
629	2007-10-27	10	2007				2008-02-12	2	2008		108	2008-02-12	2	2008	108	active	active	0	poached	1	poached	1	poached	poached	1
63	1986-05-20	5	1986	1990-05-01	5	1990				1442		1990-05-01	5	1990	1442	inactive	inactive	1				0	ltf	ltf	0
630	2009-06-18	6	2009	2012-04-14	4	2012				1031		2012-04-14	4	2012	1031	inactive	inactive	1				0	censored	censored	0
631	2008-06-16	6	2008	2010-03-22	3	2010				644		2010-03-22	3	2010	644	inactive	inactive	1				0	ltf	ltf	0
632	2008-05-15	5	2008	2008-11-20	11	2008				189		2008-11-20	11	2008	189	inactive	inactive	1				0	ltf	ltf	0
633	2007-10-23	10	2007	2008-03-19	3	2008				148		2008-03-19	3	2008	148	inactive	inactive	1				0	ltf	ltf	0
634	2008-06-16	6	2008				2010-05-03	5	2010		686	2010-05-03	5	2010	686	active	active	0	unknown	3	unknown	1	unknown	unknown	3
635	2007-11-20	11	2007				2011-12-13	12	2011		1484	2011-12-13	12	2011	1484	active	active	0	poached	1	poached	1	poached	poached	1
636	2007-09-08	9	2007				2007-10-03	10	2007		25	2007-10-03	10	2007	25	active	active	0	legal	1	legal	1	legal	legal	1
637	2008-06-30	6	2008				2011-02-28	2	2011		973	2011-02-28	2	2011	973	active	active	0	collision	1	collision	1	collision	collision	1
638	2007-11-01	11	2007				2007-11-15	11	2007		14	2007-11-15	11	2007	14	active	active	0	legal	1	legal	1	legal	legal	1
639	2009-10-20	10	2009				2010-09-20	9	2010		335	2010-09-20	9	2010	335	active	active	0	poached	1	poached	1	poached	poached	1
640	2008-06-16	6	2008	2008-12-16	12	2008				183		2008-12-16	12	2008	183	inactive	inactive	1				0	ltf	ltf	0
641	2008-10-27	10	2008	2009-03-30	3	2009				154		2009-03-30	3	2009	154	inactive	inactive	1				0	ltf	ltf	0
644	2008-06-10	6	2008				2009-01-05	1	2009		209	2009-01-05	1	2009	209	active	active	0	collision	1	collision	1	collision	collision	1
645	2008-05-09	5	2008	2008-07-07	7	2008	2009-12-03	12	2009	59	573	2008-07-07	7	2008	59	inactive	inactive	1	unknown	3	unknown	1	ltf	ltf	0
646	2008-05-24	5	2008	2009-02-16	2	2009				268		2009-02-16	2	2009	268	inactive	inactive	1				0	ltf	ltf	0
647	2008-06-01	6	2008				2009-10-20	10	2009		506	2009-10-20	10	2009	506	active	active	0	poached	1	poached	1	poached	poached	1
648	2008-06-30	6	2008				2010-01-04	1	2010		553	2010-01-04	1	2010	553	active	active	0	nonhuman	2	nonhuman	1	nonhuman	nonhuman	2
649	2007-12-31	12	2007				2009-03-12	3	2009		437	2009-03-12	3	2009	437	active	active	0	nonhuman	2	nonhuman	1	nonhuman	nonhuman	2
650	2008-06-05	6	2008				2012-01-04	1	2012		1308	2012-01-04	1	2012	1308	active	active	0	poached	1	poached	1	poached	poached	1
651	2008-06-20	6	2008				2011-09-14	9	2011		1181	2011-09-14	9	2011	1181	active	active	0	collision	1	collision	1	collision	collision	1
652	2008-08-15	8	2008	2012-04-14	4	2012				1338		2012-04-14	4	2012	1338	inactive	inactive	1				0	censored	censored	0
653	2008-09-06	9	2008				2008-11-20	11	2008		75	2008-11-20	11	2008	75	active	active	0	unknown	3	unknown	1	unknown	unknown	3
654	2008-06-07	6	2008	2011-08-24	8	2011				1173		2011-08-24	8	2011	1173	inactive	inactive	1				0	ltf	ltf	0
655	2010-02-20	2	2010				2010-02-26	2	2010		6	2010-02-26	2	2010	6	active	active	0	nonhuman	2	nonhuman	1	nonhuman	nonhuman	2
656	2008-06-16	6	2008	2009-01-14	1	2009				212		2009-01-14	1	2009	212	inactive	inactive	1				0	ltf	ltf	0
657	2009-11-10	11	2009	2012-04-14	4	2012				886		2012-04-14	4	2012	886	inactive	inactive	1				0	censored	ltf	0
658	2010-06-05	6	2010				2011-11-01	11	2011		514	2011-11-01	11	2011	514	active	active	0	poached	1	poached	1	poached	poached	1
659	2010-06-21	6	2010				2010-10-25	10	2010		126	2010-10-25	10	2010	126	active	active	0	poached	1	poached	1	poached	poached	1
660	2008-11-10	11	2008				2008-11-25	11	2008		15	2008-11-25	11	2008	15	active	active	0	nonhuman	2	nonhuman	1	nonhuman	nonhuman	2
661	2008-09-03	9	2008	2009-02-24	2	2009				174		2009-02-24	2	2009	174	inactive	inactive	1				0	ltf	ltf	0
662	2008-06-22	6	2008				2009-12-22	12	2009		548	2009-12-22	12	2009	548	active	active	0	nonhuman	2	nonhuman	1	nonhuman	nonhuman	2
663	2008-11-02	11	2008				2011-03-30	3	2011		878	2011-03-30	3	2011	878	active	active	0	collision	1	collision	1	collision	collision	1
664	2008-11-08	11	2008	2012-04-14	4	2012				1253		2012-04-14	4	2012	1253	inactive	inactive	1				0	censored	censored	0
665	2011-05-30	5	2011	2012-04-14	4	2012				320		2012-04-14	4	2012	320	inactive	inactive	1				0	censored	ltf	0
666	2011-06-05	6	2011	2012-04-14	4	2012				314		2012-04-14	4	2012	314	inactive	inactive	1				0	censored	censored	0
667	2008-08-15	8	2008	2011-04-25	4	2011				983		2011-04-25	4	2011	983	inactive	inactive	1				0	ltf	ltf	0
668	2008-06-27	6	2008	2008-11-04	11	2008				130		2008-11-04	11	2008	130	inactive	inactive	1				0	ltf	ltf	0
669	2009-04-27	4	2009	2012-04-14	4	2012				1083		2012-04-14	4	2012	1083	inactive	inactive	1				0	censored	ltf	0
670	2009-06-20	6	2009	2012-04-14	4	2012				1029		2012-04-14	4	2012	1029	inactive	inactive	1				0	censored	ltf	0
671	2009-06-22	6	2009	2011-11-17	11	2011				878		2011-11-17	11	2011	878	inactive	inactive	1				0	ltf	ltf	0
672	2008-06-30	6	2008	2012-04-14	4	2012				1384		2012-04-14	4	2012	1384	inactive	inactive	1				0	censored	censored	0
673	2010-10-28	10	2010				2011-01-20	1	2011		84	2011-01-20	1	2011	84	active	active	0	nonhuman	2	nonhuman	1	nonhuman	nonhuman	2
674	2009-05-29	5	2009	2009-10-20	10	2009				144		2009-10-20	10	2009	144	inactive	inactive	1				0	ltf	ltf	0
676	2009-06-18	6	2009	2009-12-07	12	2009				172		2009-12-07	12	2009	172	inactive	inactive	1				0	ltf	ltf	0
677	2009-06-06	6	2009				2009-11-13	11	2009		160	2009-11-13	11	2009	160	active	active	0	poached	1	poached	1	poached	poached	1
678	2009-06-16	6	2009	2010-02-04	2	2010				233		2010-02-04	2	2010	233	inactive	inactive	1				0	ltf	ltf	0
679	2009-06-29	6	2009	2009-11-11	11	2009				135		2009-11-11	11	2009	135	inactive	inactive	1				0	ltf	ltf	0
680	2009-02-05	2	2009	2009-10-05	10	2009				242		2009-10-05	10	2009	242	inactive	inactive	1				0	ltf	ltf	0
682	2009-05-18	5	2009				2010-08-03	8	2010		442	2010-08-03	8	2010	442	active	active	0	unknown	3	unknown	1	unknown	unknown	3
683	2010-09-14	9	2010				2010-11-18	11	2010		65	2010-11-18	11	2010	65	active	active	0	poached	1	poached	1	poached	poached	1
684	2009-05-30	5	2009				2011-04-20	4	2011		690	2011-04-20	4	2011	690	active	active	0	poached	1	poached	1	poached	poached	1
685	2009-06-30	6	2009				2009-11-30	11	2009		153	2009-11-30	11	2009	153	active	active	0	poached	1	poached	1	poached	poached	1
686	2009-06-24	6	2009	2012-04-14	4	2012				1025		2012-04-14	4	2012	1025	inactive	inactive	1				0	censored	ltf	0
687	2009-06-29	6	2009	2012-04-14	4	2012				1020		2012-04-14	4	2012	1020	inactive	inactive	1				0	censored	ltf	0
688	2009-10-28	10	2009	2011-03-08	3	2011				496		2011-03-08	3	2011	496	inactive	inactive	1				0	ltf	ltf	0
689	2009-11-18	11	2009	2011-08-24	8	2011				644		2011-08-24	8	2011	644	inactive	inactive	1				0	ltf	ltf	0
69	1986-07-23	7	1986				1988-02-25	2	1988		582	1988-02-25	2	1988	582	active	active	0	collision	1	collision	1	collision	collision	1
690	2010-10-31	10	2010	2012-04-14	4	2012				531		2012-04-14	4	2012	531	inactive	inactive	1				0	censored	ltf	0
691	2009-06-20	6	2009				2011-03-28	3	2011		646	2011-03-28	3	2011	646	active	active	0	poached	1	poached	1	poached	poached	1
692	2009-06-11	6	2009				2011-11-21	11	2011		893	2011-11-21	11	2011	893	active	active	0	poached	1	poached	1	poached	poached	1
693	2009-06-29	6	2009				2010-01-05	1	2010		190	2010-01-05	1	2010	190	active	active	0	nonhuman	2	nonhuman	1	nonhuman	nonhuman	2
694	2009-06-29	6	2009	2011-06-13	6	2011				714		2011-06-13	6	2011	714	inactive	inactive	1				0	ltf	ltf	0
695	2009-11-09	11	2009				2009-11-30	11	2009		21	2009-11-30	11	2009	21	active	active	0	poached	1	poached	1	poached	poached	1
696	2009-11-09	11	2009				2009-11-30	11	2009		21	2009-11-30	11	2009	21	active	active	0	poached	1	poached	1	poached	poached	1
697	2009-10-27	10	2009				2010-05-24	5	2010		209	2010-05-24	5	2010	209	active	active	0	collision	1	collision	1	collision	collision	1
698	2009-08-24	8	2009	2010-02-22	2	2010				182		2010-02-22	2	2010	182	inactive	inactive	1				0	ltf	ltf	0
7	1981-05-19	5	1981				1982-12-29	12	1982		589	1982-12-29	12	1982	589	active	active	0	poached	1	poached	1	poached	poached	1
71	1986-07-25	7	1986	1986-08-08	8	1986				14		1986-08-08	8	1986	14	inactive	inactive	1				0	ltf	ltf	0
724	1997-05-28	5	1997				2003-01-21	1	2003		2064	2003-01-21	1	2003	2064	active	active	0	nonhuman	2	nonhuman	1	nonhuman	nonhuman	2
75	1989-05-25	5	1989	1989-09-10	9	1989				108		1989-09-10	9	1989	108	inactive	inactive	1				0	ltf	ltf	0
751	2011-03-05	3	2011	2011-06-14	6	2011				101		2011-06-14	6	2011	101	inactive	inactive	1				0	ltf	ltf	0
752	2010-06-25	6	2010	2012-04-14	4	2012				659		2012-04-14	4	2012	659	inactive	inactive	1				0	censored	censored	0
753	2010-10-18	10	2010				2012-01-10	1	2012		449	2012-01-10	1	2012	449	active	active	0	poached	1	poached	1	poached	poached	1
754	2010-06-28	6	2010				2011-05-02	5	2011		308	2011-05-02	5	2011	308	active	active	0	legal	1	legal	1	legal	legal	1
755	2010-05-22	5	2010	2012-04-14	4	2012				693		2012-04-14	4	2012	693	inactive	inactive	1				0	censored	ltf	0
756	2011-11-02	11	2011	2012-04-14	4	2012				164		2012-04-14	4	2012	164	inactive	inactive	1				0	censored	ltf	0
757	2009-10-29	10	2009	2012-04-14	4	2012				898		2012-04-14	4	2012	898	inactive	inactive	1				0	censored	censored	0
758	2009-11-17	11	2009				2009-11-30	11	2009		13	2009-11-30	11	2009	13	active	active	0	poached	1	poached	1	poached	poached	1
759	2010-05-06	5	2010	2012-04-14	4	2012				709		2012-04-14	4	2012	709	inactive	inactive	1				0	censored	ltf	0
760	2010-05-07	5	2010	2012-04-14	4	2012				708		2012-04-14	4	2012	708	inactive	inactive	1				0	censored	ltf	0
761	2010-11-03	11	2010	2012-04-14	4	2012				528		2012-04-14	4	2012	528	inactive	inactive	1				0	censored	censored	0
762	2010-06-07	6	2010	2010-08-17	8	2010				71		2010-08-17	8	2010	71	inactive	inactive	1				0	ltf	ltf	0
763	2010-06-03	6	2010				2011-11-28	11	2011		543	2011-11-28	11	2011	543	active	active	0	poached	1	poached	1	poached	poached	1
764	2010-06-20	6	2010	2011-06-07	6	2011				352		2011-06-07	6	2011	352	inactive	inactive	1				0	ltf	ltf	0
766/765	2011-11-15	11	2011	2012-04-14	4	2012				151		2012-04-14	4	2012	151	inactive	inactive	1				0	censored	ltf	0
768	2010-11-16	11	2010				2011-09-19	9	2011		307	2011-09-19	9	2011	307	active	active	0	nonhuman	2	nonhuman	1	nonhuman	nonhuman	2
769	2011-05-11	5	2011	2012-04-14	4	2012				339		2012-04-14	4	2012	339	inactive	inactive	1				0	censored	ltf	0
77	1983-05-06	5	1983	1984-01-11	1	1984				250		1984-01-11	1	1984	250	inactive	inactive	1				0	ltf	ltf	0
770	2010-05-12	5	2010				2010-10-24	10	2010		165	2010-10-24	10	2010	165	active	active	0	legal	1	legal	1	legal	legal	1
771	2010-09-14	9	2010				2010-11-23	11	2010		70	2010-11-23	11	2010	70	active	active	0	poached	1	poached	1	poached	poached	1
772	2010-09-12	9	2010	2011-02-01	2	2011				142		2011-02-01	2	2011	142	inactive	inactive	1				0	ltf	ltf	0
773	2010-05-19	5	2010	2012-04-14	4	2012				696		2012-04-14	4	2012	696	inactive	inactive	1				0	censored	ltf	0
774	2010-06-25	6	2010	2011-02-28	2	2011				248		2011-02-28	2	2011	248	inactive	inactive	1				0	ltf	ltf	0
775	2011-06-07	6	2011				2011-06-13	6	2011		6	2011-06-13	6	2011	6	active	active	0	legal	1	legal	1	legal	legal	1
776	2010-06-30	6	2010	2012-04-14	4	2012				654		2012-04-14	4	2012	654	inactive	inactive	1				0	censored	ltf	0
777	2010-08-31	8	2010				2010-10-28	10	2010		58	2010-10-28	10	2010	58	active	active	0	poached	1	poached	1	poached	poached	1
778	2010-07-29	7	2010	2011-05-17	5	2011				292		2011-05-17	5	2011	292	inactive	inactive	1				0	ltf	ltf	0
779	2010-07-31	7	2010	2012-04-14	4	2012				623		2012-04-14	4	2012	623	inactive	inactive	1				0	censored	censored	0
780	2010-09-29	9	2010	2010-11-29	11	2010				61		2010-11-29	11	2010	61	inactive	inactive	1				0	ltf	ltf	0
781	2010-07-14	7	2010	2010-11-23	11	2010				132		2010-11-23	11	2010	132	inactive	inactive	1				0	ltf	ltf	0
782	2010-06-10	6	2010	2011-02-28	2	2011	2012-02-10	2	2012	263	610	2011-02-28	2	2011	263	inactive	inactive	1	collision	1	collision	1	ltf	ltf	0
783	2010-11-02	11	2010	2010-11-29	11	2010				27		2010-11-29	11	2010	27	inactive	inactive	1				0	ltf	ltf	0
784	2010-06-30	6	2010				2011-02-07	2	2011		222	2011-02-07	2	2011	222	active	active	0	collision	1	collision	1	collision	collision	1
787	2011-10-17	10	2011				2011-11-21	11	2011		35	2011-11-21	11	2011	35	active	active	0	legal	1	legal	1	legal	legal	1
788	2011-12-21	12	2011	2012-04-14	4	2012				115		2012-04-14	4	2012	115	inactive	inactive	1				0	censored	ltf	0
789	2011-10-21	10	2011	2012-04-14	4	2012				176		2012-04-14	4	2012	176	inactive	inactive	1				0	censored	ltf	0
790	2010-07-27	7	2010				2010-10-10	10	2010		75	2010-10-10	10	2010	75	active	active	0	legal	1	legal	1	legal	legal	1
791	2010-10-25	10	2010	2012-04-14	4	2012				537		2012-04-14	4	2012	537	inactive	inactive	1				0	censored	ltf	0
792	2010-11-12	11	2010	2011-05-09	5	2011				178		2011-05-09	5	2011	178	inactive	inactive	1				0	ltf	ltf	0
793	2010-06-28	6	2010				2011-04-19	4	2011		295	2011-04-19	4	2011	295	active	active	0	legal	1	legal	1	legal	legal	1
800	2011-05-17	5	2011				2011-09-05	9	2011		111	2011-09-05	9	2011	111	active	active	0	collision	1	collision	1	collision	collision	1
804	2011-11-08	11	2011	2011-11-08	11	2011				0.125		2011-11-09 03:00:00	11	2011	0.125	inactive	inactive	1				0	ltf	ltf	0
805	2011-06-14	6	2011	2012-02-28	2	2012				259		2012-02-28	2	2012	259	inactive	inactive	1				0	ltf	ltf	0
807	2011-09-16	9	2011	2012-04-14	4	2012				211		2012-04-14	4	2012	211	inactive	inactive	1				0	censored	ltf	0
808	2011-06-13	6	2011				2011-11-01	11	2011		141	2011-11-01	11	2011	141	active	active	0	collision	1	collision	1	collision	collision	1
809	2011-06-13	6	2011	2012-04-14	4	2012				306		2012-04-14	4	2012	306	inactive	inactive	1				0	censored	censored	0
81	1985-10-13	10	1985	1989-02-14	2	1989	1991-05-01	5	1991	1220	2026	1989-02-14	2	1989	1220	inactive	inactive	1	poached	1	poached	1	ltf	ltf	0
811	2011-10-27	10	2011				2011-11-28	11	2011		32	2011-11-28	11	2011	32	active	active	0	poached	1	poached	1	poached	poached	1
815	2011-11-07	11	2011	2012-04-14	4	2012				159		2012-04-14	4	2012	159	inactive	inactive	1				0	censored	ltf	0
819	2011-06-16	6	2011	2012-04-14	4	2012				303		2012-04-14	4	2012	303	inactive	inactive	1				0	censored	ltf	0
825	2011-11-08	11	2011	2012-04-14	4	2012				158		2012-04-14	4	2012	158	inactive	inactive	1				0	censored	ltf	0
85	1986-05-16	5	1986	1986-06-01	6	1986				16		1986-06-01	6	1986	16	inactive	inactive	1				0	ltf	ltf	0
9	1981-05-20	5	1981	1981-07-27	7	1981				68		1981-07-27	7	1981	68	inactive	inactive	1				0	ltf	ltf	0
9000	2005-04-08	4	2005	2005-10-11	10	2005				186		2005-10-11	10	2005	186	inactive	inactive	1				0	ltf	ltf	0
93	1983-07-27	7	1983				1983-09-01	9	1983		36	1983-09-01	9	1983	36	active	active	0	nonhuman	2	nonhuman	1	nonhuman	nonhuman	2
95	1983-07-26	7	1983	1983-07-27	7	1983				1		1983-07-27	7	1983	1	inactive	inactive	1				0	ltf	ltf	0
97	1983-07-27	7	1983				1984-11-23	11	1984		485	1984-11-23	11	1984	485	active	active	0	poached	1	poached	1	poached	poached	1
99	1982-07-20	7	1982	1988-12-05	12	1988	1988-12-05	12	1988	2330	2330	1988-12-05	12	1988	2330	inactive	inactive	1	poached	1	poached	1	ltf	ltf	0
994	2003-06-19	6	2003	2004-02-04	2	2004				230		2004-02-04	2	2004	230	inactive	inactive	1				0	ltf	ltf	0
996	2003-06-13	6	2003	2003-08-18	8	2003				66		2003-08-18	8	2003	66	inactive	inactive	1				0	ltf	ltf	0
M2206	2002-12-26	12	2002				2004-01-05	1	2004		375	2004-01-05	1	2004	375	active	active	0	nonhuman	2	nonhuman	1	nonhuman	nonhuman	2
M2739	2006-10-30	10	2006				2008-11-21	11	2008		753	2008-11-21	11	2008	753	active	active	0	poached	1	poached	1	poached	poached	1
M2752	2010-02-04	2	2010				2010-02-04	2	2010		0.125	2010-02-05 03:00:00	2	2010	0.125	active	active	0	poached	1	poached	1	poached	poached	1
M2780	2011-09-13	9	2011				2011-09-13	9	2011		0.125	2011-09-14 03:00:00	9	2011	0.125	active	active	0	collision	1	collision	1	collision	collision	1
M2784	2011-04-25	4	2011				2011-04-25	4	2011		0.125	2011-04-26 03:00:00	4	2011	0.125	active	active	0	poached	1	poached	1	poached	poached	1
M3616	2003-12-02	12	2003				2007-07-09	7	2007		1315	2007-07-09	7	2007	1315	active	active	0	unknown	3	unknown	1	unknown	unknown	3
M6613	2004-09-20	9	2004				2006-05-05	5	2006		592	2006-05-05	5	2006	592	active	active	0	nonhuman	2	nonhuman	1	nonhuman	nonhuman	2
M711	2002-01-13	1	2002				2002-04-09	4	2002		86	2002-04-09	4	2002	86	active	active	0	poached	1	poached	1	poached	poached	1
M734	2009-12-03	12	2009				2011-11-21	11	2011		718	2011-11-21	11	2011	718	active	active	0	poached	1	poached	1	poached	poached	1

## Sheet: Legend
Variables in dataset and corresponding labels/values.
Variable	Label
wolf_ID	wolf identifier
capture_date	date of collaring
month_capture	month of collaring
year_capture	year of collaring
last_contact	last date of contact with radio-collar
month_last_contact	last month of contact with radio-collar
year_last_contact	last year of contact with radio-collar
collar_recovery_death	date of carcass recovery or death
month_recov_death	monthy of carcass recovery or death
year_recov_death	year of carcass recovery or death
days_to_inact	days to radio-collar inactivation
days_to_death	days to carcass recovery or death
date_endpoint	date of endpoint
month_endpoint	mont of endpoint
year_endpoint	year of endpoint
days_to_endpoint	days from collaring to endpoint
collar_status	status of collar (active or inactive)
collar_status2	encoded status of collar
dissap_event	disappearance event (if 1)
cause_death	cause of death
cause_death_agg	aggregated cause of death (1 - anthropogenic; 2 - nonhuman; 3 - unknown)
cause_death2	encoded cause of death
death_event	death event (if 1)
cause_endpoint	cause of endpoint (cause of death + LTF)
cause_endpoint2	encoded cause of endpoint
cause_endpoint_agg	aggregated cause of endpoint (0 - ltf; 1 - anthropogenic; 2 - nonhuman; 3 - unknown)
